# Supplementary material for: AI-based modeling of CO2 footprint in geopolymer concrete production containing GGBFS as a by-product from the iron industry
Source: Sci Rep. 2025 Dec 8;15:43436. doi: 10.1038/s41598-025-27361-7 (PMC12690132; doi:10.1038/s41598-025-27361-7)
Supplement: Supplementary file 1 — Supplementary Material 1 [file 41598_2025_27361_MOESM1_ESM.xlsx]

## Sheet: Raw Data
	The main chemical composition present in the binder coming from GGBFS												Precursor content	Aggregate amount		Na2SiO3 composition			Na(OH) composition							CO2 emission of samples produced and cured
Variable	SiO2	Al2O3	Fe2O3	CaO	MgO	Na2O	K2O	SO3	TiO2	P2O5	Mn2O3	LOI	GGBFS	Coarse aggregate	Fine aggregate	Na2O in Dry	SiO2 in Dry	Water	Concentration of NaOH	Water	NaOH in Dry	Additional water	Superplasticizer	Initial curing temp	Shape of the mold	CO2 footprint
Unit	%	%	%	%	%	%	%	%	%	%	%	%	kg/m3	kg/m3	kg/m3	kg/m3	kg/m3	kg/m3	mol/L	kg/m3	kg/m3	kg/m3	kg/m3	°C	1: cube and 2:cylinder	kg/m3
ID No.	X1	X2	X3	X4	X5	X6	X7	X8	X9	X10	X11	X12	X13	X14	X15	X16	X17	X18	X19	X20	X21	X22	X23	X24	X25	Y
Ref. [30]	33.45	13.46	0.31	41.74	5.99	0.16	0.29	2.74	0.84	0.12	0.4	0	419	1039	784	7.79	15.58	29.627	10	33.6	22.4	137	0	25	2	92.5144
[30]	33.45	13.46	0.31	41.74	5.99	0.16	0.29	2.74	0.84	0.12	0.4	0	415	1039	784	10.44	20.87	39.689	10	27.6	18.4	136	0	25	2	91.1264
[30]	33.45	13.46	0.31	41.74	5.99	0.16	0.29	2.74	0.84	0.12	0.4	0	412	1039	784	12.79	25.58	48.633	10	19.8	13.2	135	0	25	2	86.7724
[31]	32.29	16.25	2.35	42.45	2.87	0	0	0	0.5	0	0	1.91	400	860	860	3.78	9.07	15.148	12.5	42	42	156	0	25	2	119.566
[31]	32.29	16.25	2.35	42.45	2.87	0	0	0	0.5	0	0	1.91	400	844	844	10.26	24.62	41.116	12.5	38	38	144	0	25	2	129.032
[31]	32.29	16.25	2.35	42.45	2.87	0	0	0	0.5	0	0	1.91	400	832	832	16.2	38.88	64.92	12.5	34	34	132	0	25	2	137.097
[32]	34.58	13.69	0.44	40.67	7.05	0.48	0.64	0.56	0	0	0	1.13	424	1078	575	6.88	13.58	26.04	12.5576	6.47004	6.52996	216	0	25	2	59.2273
[32]	34.58	13.69	0.44	40.67	7.05	0.48	0.64	0.56	0	0	0	1.13	424	1078	575	8.6	16.97	32.536	12.4504	8.18237	8.11763	212	0	25	2	66.4437
[32]	34.58	13.69	0.44	40.67	7.05	0.48	0.64	0.56	0	0	0	1.13	424	1078	575	10.32	20.35	39.032	12.481	9.76482	9.73518	208	0	25	2	73.7173
[32]	34.58	13.69	0.44	40.67	7.05	0.48	0.64	0.56	0	0	0	1.13	424	1078	575	6.88	13.58	26.04	12.5576	6.47004	6.52996	216	0	60	2	81.6856
[32]	34.58	13.69	0.44	40.67	7.05	0.48	0.64	0.56	0	0	0	1.13	424	1078	575	8.6	16.97	32.536	12.4504	8.18237	8.11763	212	0	60	2	88.902
[32]	34.58	13.69	0.44	40.67	7.05	0.48	0.64	0.56	0	0	0	1.13	424	1078	575	10.32	20.35	39.032	12.481	9.76482	9.73518	208	0	60	2	96.1756
[33]	30.6	10.2	1.53	35.7	5.1	0	0	0.17	0	0	0	0.051	340	1209	651	19.01	38.01	72.2787	12.67	0	10.57	0	0	23	2	93.6376
[33]	36	12	1.8	42	6	0.74	0	0	0	0	0	0.06	400	1209	651	19.01	38.01	72.2787	12.67	0	10.57	0	0	23	2	96.5175
[33]	30.6	10.2	1.53	35.7	5.1	0	0	0.17	0	0	0	0.051	340	1209	651	19.01	38.01	72.2787	12.67	0	10.57	0	0	40	2	103.263
[33]	36	12	1.8	42	6	0.74	0	0	0	0	0	0.06	400	1209	651	19.01	38.01	72.2787	12.67	0	10.57	0	0	40	2	106.143
[33]	30.6	10.2	1.53	35.7	5.1	0	0	0.17	0	0	0	0.051	340	1209	651	19.01	38.01	72.2787	12.67	0	10.57	0	0	60	2	116.096
[33]	36	12	1.8	42	6	0.74	0	0	0	0	0	0.06	400	1209	651	19.01	38.01	72.2787	12.67	0	10.57	0	0	60	2	118.976
[34]	30.97	17.41	1.03	36.77	9.01	0.69	0.46	1.82	0	0	0	0	356.36	1284.29	467.12	7.22	22.45	50.5134	8	54.5224	25.6576	0	3.56	24	1	111.629
[34]	30.97	17.41	1.03	36.77	9.01	0.69	0.46	1.82	0	0	0	0	356.36	1284.29	467.12	8.66	26.94	60.6161	8	43.6179	20.5261	0	3.56	24	1	107.575
[34]	30.97	17.41	1.03	36.77	9.01	0.69	0.46	1.82	0	0	0	0	356.36	1284.29	467.12	9.62	29.93	67.3512	8	36.3483	17.1051	0	3.56	24	1	104.873
[34]	30.97	17.41	1.03	36.77	9.01	0.69	0.46	1.82	0	0	0	0	356.36	1284.29	467.12	7.22	22.45	50.5134	10	48.108	32.072	0	3.56	24	1	123.913
[34]	30.97	17.41	1.03	36.77	9.01	0.69	0.46	1.82	0	0	0	0	356.36	1284.29	467.12	8.66	26.94	60.6161	10	38.4864	25.6576	0	3.56	24	1	117.402
[34]	30.97	17.41	1.03	36.77	9.01	0.69	0.46	1.82	0	0	0	0	356.36	1284.29	467.12	9.62	29.93	67.3512	10	32.072	21.3813	0	3.56	24	1	113.062
[34]	30.97	17.41	1.03	36.77	9.01	0.69	0.46	1.82	0	0	0	0	356.36	1284.29	467.12	7.22	22.45	50.5134	12	41.6936	38.4864	0	3.56	24	1	136.197
[34]	30.97	17.41	1.03	36.77	9.01	0.69	0.46	1.82	0	0	0	0	356.36	1284.29	467.12	8.66	26.94	60.6161	12	33.3549	30.7891	0	3.56	24	1	127.229
[34]	30.97	17.41	1.03	36.77	9.01	0.69	0.46	1.82	0	0	0	0	356.36	1284.29	467.12	9.62	29.93	67.3512	12	27.7957	25.6576	0	3.56	24	1	121.251
[34]	30.97	17.41	1.03	36.77	9.01	0.69	0.46	1.82	0	0	0	0	356.36	1284.29	467.12	7.22	22.45	50.5134	14	35.2792	44.9008	0	3.56	24	1	148.48
[34]	30.97	17.41	1.03	36.77	9.01	0.69	0.46	1.82	0	0	0	0	356.36	1284.29	467.12	8.66	26.94	60.6161	14	28.2234	35.9206	0	3.56	24	1	137.056
[34]	30.97	17.41	1.03	36.77	9.01	0.69	0.46	1.82	0	0	0	0	356.36	1284.29	467.12	9.62	29.93	67.3512	14	23.5195	29.9339	0	3.56	24	1	129.44
[39]	33.45	13.46	0.31	41.74	5.99	0.16	0.29	2.74	0.84	0.12	0.4	0	394.29	1294	554	15.43	33.12	64.0978	12	23.712	21.888	0	0	25	1	113.42
[39]	33.45	13.46	0.31	41.74	5.99	0.16	0.29	2.74	0.84	0.12	0.4	0	394.29	1294	554	15.43	33.12	64.0978	16	16.416	29.184	0	0	25	1	127.392
[39]	33.45	13.46	0.31	41.74	5.99	0.16	0.29	2.74	0.84	0.12	0.4	0	394.29	1294	554	15.43	33.12	64.0978	12	23.712	21.888	0	0	100	1	161.545
[39]	33.45	13.46	0.31	41.74	5.99	0.16	0.29	2.74	0.84	0.12	0.4	0	394.29	1294	554	15.43	33.12	64.0978	16	16.416	29.184	0	0	100	1	175.517
[36]	37.5	6.4	0.51	34.8	8.6	0.38	0.9	2.49	0	0	0	0	428.6	1260	540	12.86	33.42	39.422	4	71.988	13.712	83.3	0	25	1	88.0377
[36]	37.5	6.4	0.51	34.8	8.6	0.38	0.9	2.49	0	0	0	0	380.7	1293.6	554.4	6.42	16.69	19.688	4	107.94	20.56	41.2	0	25	1	83.4472
[36]	37.5	6.4	0.51	34.8	8.6	0.38	0.9	2.49	0	0	0	0	336	1327.2	568.8	4.2	10.92	12.88	4	117.6	22.4	17.6	0	25	1	79.5488
[36]	37.5	6.4	0.51	34.8	8.6	0.38	0.9	2.49	0	0	0	0	360	1327.2	568.8	5.4	14.04	16.56	6	82.08	25.92	58.8	0	25	1	90.4176
[36]	37.5	6.4	0.51	34.8	8.6	0.38	0.9	2.49	0	0	0	0	413.8	1260	540	4.65	12.09	14.26	6	117.952	37.248	47	0	25	1	112.648
[36]	37.5	6.4	0.51	34.8	8.6	0.38	0.9	2.49	0	0	0	0	368	1293.6	554.4	13.8	35.88	42.32	6	69.92	22.08	58.8	0	25	1	103.41
[36]	37.5	6.4	0.51	34.8	8.6	0.38	0.9	2.49	0	0	0	0	394.3	1293.6	554.4	3.95	10.26	12.098	8	89.352	42.048	67.6	0	25	1	119.364
[36]	37.5	6.4	0.51	34.8	8.6	0.38	0.9	2.49	0	0	0	0	347.6	1327.2	568.8	11.73	30.5	35.972	8	53.176	25.024	70.6	0	25	1	103.249
[36]	37.5	6.4	0.51	34.8	8.6	0.38	0.9	2.49	0	0	0	0	400	1260	540	7.5	19.5	23	8	102	48	52.9	0	25	1	139.36
[37]	30.97	17.41	1.03	36.77	9.01	0.69	0.46	1.82	0	0	0	0	400	1024	524	14.06	43.75	98.4375	10	37.716	25.144	0	0	25	1	132.631
[37]	30.97	17.41	1.03	36.77	9.01	0.69	0.46	1.82	0	0	0	0	400	1024	524	14.06	43.75	98.4375	12	32.6872	30.1728	0	0	25	1	142.261
[37]	30.97	17.41	1.03	36.77	9.01	0.69	0.46	1.82	0	0	0	0	400	1024	524	14.06	43.75	98.4375	14	27.6584	35.2016	0	0	25	1	151.891
[46]	31.25	14.06	2.8	33.75	7.03	0	0	0	0	0	0	1.52	394	1201	647	16.61	33.22	63.167	8	30.6	14.4	59	5.91	60	1	123.697
[35]	36.87	14.23	0.32	36	5.05	0.01	0.05	6.08	0.63	0.36	0.39	0	415	1039	784	10.44	20.87	39.689	10	27.6	18.4	136	0	80	2	126.418
[40]	34.01	16.62	1.71	34.85	9.11	0.48	0.46	1.55	0.69	0.04	0	0.25	560	1148	668	25.16	22.46	60.372	14	14.08	17.92	0	0	60	1	116.648
[40]	34.01	16.62	1.71	34.85	9.11	0.48	0.46	1.55	0.69	0.04	0	0.3	560	1148	668	30.06	26.83	72.111	14	17.16	21.84	0	0	60	1	131.715
[40]	34.01	16.62	1.71	34.85	9.11	0.48	0.46	1.55	0.69	0.04	0	0.35	560	1148	668	35.18	31.41	84.409	14	19.8	25.2	0	0	60	1	146.069
[40]	34.01	16.62	1.71	34.85	9.11	0.48	0.46	1.55	0.69	0.04	0	0.25	560	1148	668	19.11	17.06	45.838	14	25.52	32.48	0	0	60	1	135.171
[40]	34.01	16.62	1.71	34.85	9.11	0.48	0.46	1.55	0.69	0.04	0	0.3	560	1148	668	20.74	18.51	49.751	14	30.36	38.64	0	0	60	1	149.487
[40]	34.01	16.62	1.71	34.85	9.11	0.48	0.46	1.55	0.69	0.04	0	0.35	560	1148	668	26.8	23.92	64.285	14	35.64	45.36	0	0	60	1	171.716
[40]	34.01	16.62	1.71	34.85	9.11	0.48	0.46	1.55	0.69	0.04	0	0.25	560	1148	668	12.58	11.23	30.186	14	36.96	47.04	0	0	60	1	152.973
[40]	34.01	16.62	1.71	34.85	9.11	0.48	0.46	1.55	0.69	0.04	0	0.3	560	1148	668	14.91	13.31	35.776	14	45.76	58.24	0	0	60	1	178.021
[40]	34.01	16.62	1.71	34.85	9.11	0.48	0.46	1.55	0.69	0.04	0	0.35	560	1148	668	17.48	15.6	41.925	14	53.24	67.76	0	0	60	1	200.212
[40]	34.01	16.62	1.71	34.85	9.11	0.48	0.46	1.55	0.69	0.04	0	0.25	560	1148	668	25.16	22.46	60.372	14	14.08	17.92	0	0	80	1	119.857
[40]	34.01	16.62	1.71	34.85	9.11	0.48	0.46	1.55	0.69	0.04	0	0.3	560	1148	668	30.06	26.83	72.111	14	17.16	21.84	0	0	80	1	134.923
[40]	34.01	16.62	1.71	34.85	9.11	0.48	0.46	1.55	0.69	0.04	0	0.35	560	1148	668	35.18	31.41	84.409	14	19.8	25.2	0	0	80	1	149.278
[40]	34.01	16.62	1.71	34.85	9.11	0.48	0.46	1.55	0.69	0.04	0	0.25	560	1148	668	19.11	17.06	45.838	14	25.52	32.48	0	0	80	1	138.379
[40]	34.01	16.62	1.71	34.85	9.11	0.48	0.46	1.55	0.69	0.04	0	0.3	560	1148	668	20.74	18.51	49.751	14	30.36	38.64	0	0	80	1	152.695
[40]	34.01	16.62	1.71	34.85	9.11	0.48	0.46	1.55	0.69	0.04	0	0.35	560	1148	668	26.8	23.92	64.285	14	35.64	45.36	0	0	80	1	174.924
[40]	34.01	16.62	1.71	34.85	9.11	0.48	0.46	1.55	0.69	0.04	0	0.25	560	1148	668	12.58	11.23	30.186	14	36.96	47.04	0	0	80	1	156.181
[40]	34.01	16.62	1.71	34.85	9.11	0.48	0.46	1.55	0.69	0.04	0	0.3	560	1148	668	14.91	13.31	35.776	14	45.76	58.24	0	0	80	1	181.229
[40]	34.01	16.62	1.71	34.85	9.11	0.48	0.46	1.55	0.69	0.04	0	0.35	560	1148	668	17.48	15.6	41.925	14	53.24	67.76	0	0	80	1	203.42
[40]	34.01	16.62	1.71	34.85	9.11	0.48	0.46	1.55	0.69	0.04	0	0.25	560	1148	668	25.16	22.46	60.372	14	14.08	17.92	0	0	100	1	123.065
[40]	34.01	16.62	1.71	34.85	9.11	0.48	0.46	1.55	0.69	0.04	0	0.3	560	1148	668	30.06	26.83	72.111	14	17.16	21.84	0	0	100	1	138.132
[40]	34.01	16.62	1.71	34.85	9.11	0.48	0.46	1.55	0.69	0.04	0	0.35	560	1148	668	35.18	31.41	84.409	14	19.8	25.2	0	0	100	1	152.486
[40]	34.01	16.62	1.71	34.85	9.11	0.48	0.46	1.55	0.69	0.04	0	0.25	560	1148	668	19.11	17.06	45.838	14	25.52	32.48	0	0	100	1	141.587
[40]	34.01	16.62	1.71	34.85	9.11	0.48	0.46	1.55	0.69	0.04	0	0.3	560	1148	668	20.74	18.51	49.751	14	30.36	38.64	0	0	100	1	155.904
[40]	34.01	16.62	1.71	34.85	9.11	0.48	0.46	1.55	0.69	0.04	0	0.35	560	1148	668	26.8	23.92	64.285	14	35.64	45.36	0	0	100	1	178.132
[40]	34.01	16.62	1.71	34.85	9.11	0.48	0.46	1.55	0.69	0.04	0	0.25	560	1148	668	12.58	11.23	30.186	14	36.96	47.04	0	0	100	1	159.39
[40]	34.01	16.62	1.71	34.85	9.11	0.48	0.46	1.55	0.69	0.04	0	0.3	560	1148	668	14.91	13.31	35.776	14	45.76	58.24	0	0	100	1	184.438
[40]	34.01	16.62	1.71	34.85	9.11	0.48	0.46	1.55	0.69	0.04	0	0.35	560	1148	668	17.48	15.6	41.925	14	53.24	67.76	0	0	100	1	206.628
[41]	31.25	14.06	2.8	33.75	7.03	0	0	0	0	0	0	0	394	1201	647	16.61	33.22	63.167	8	30.6	14.4	59	5.91	60	1	123.697
[41]	31.25	14.06	2.8	33.75	7.03	0	0	0	0	0	0	0	394	1201	647	16.61	33.22	63.167	8	30.6	14.4	59	5.91	90	1	136.531
[41]	31.25	14.06	2.8	33.75	7.03	0	0	0	0	0	0	0	394	1201	647	16.61	33.22	63.167	8	30.6	14.4	59	5.91	25	1	108.725
[42]	32.4	14.96	0.83	40.7	5.99	0.42	0.29	2.74	0.84	0.38	0.4	0	400	1208	650	12.35	24.7	46.956	10	33.6	22.4	48	20	25	2	140.454
[42]	32.4	14.96	0.83	40.7	5.99	0.42	0.29	2.74	0.84	0.38	0.4	0	400	1182	636	17.64	35.28	67.08	12	31.2	28.8	48	20	25	2	165.478
[42]	32.4	14.96	0.83	40.7	5.99	0.42	0.29	2.74	0.84	0.38	0.4	0	400	1156	622	23.08	46.16	87.763	14	27.72	35.28	48	20	25	2	191.016
[42]	32.4	14.96	0.83	40.7	5.99	0.42	0.29	2.74	0.84	0.38	0.4	0	450	1161	625	15.44	30.87	58.695	14	23.32	29.68	54	22.5	25	2	168.91
[42]	32.4	14.96	0.83	40.7	5.99	0.42	0.29	2.74	0.84	0.38	0.4	0	450	1132	609	21.32	42.63	81.055	10	34.8	23.2	54	22.5	25	2	170.685
[42]	32.4	14.96	0.83	40.7	5.99	0.42	0.29	2.74	0.84	0.38	0.4	0	450	1102	594	21.9	43.81	83.291	12	51.48	47.52	54	22.5	25	2	218.482
[42]	32.4	14.96	0.83	40.7	5.99	0.42	0.29	2.74	0.84	0.38	0.4	0	500	1115	600	18.38	36.75	69.875	12	26	24	60	25	25	2	172.192
[42]	32.4	14.96	0.83	40.7	5.99	0.42	0.29	2.74	0.84	0.38	0.4	0	500	1082	583	19.85	39.69	75.465	14	39.6	50.4	60	25	25	2	226.108
[42]	32.4	14.96	0.83	40.7	5.99	0.42	0.29	2.74	0.84	0.38	0.4	0	500	1050	565	26.9	53.8	102.297	10	55.2	36.8	60	25	25	2	217.104
[43]	30.61	16.24	0.584	34.48	6.79	0	0	1.85	0	0	0	2.1	405	1283.08	587.3	10.42	20.84	39.6219	18	19.8464	51.0336	0	0	24	1	153.284
[43]	30.61	16.24	0.584	34.48	6.79	0	0	1.85	0	0	0	2.1	405	1283.08	587.3	10.42	20.84	39.6219	23	5.6704	65.2096	0	0	60	1	202.889
[44]	36.9	14.2	0.3	36	5.1	0	0.1	0	0.6	0.4	0	0	415	1039	784	10.44	20.87	39.689	9.2	29.072	16.928	136	0	25	2	88.3075
[45]	33.8	14.8	0	38.8	7.09	0.25	0.44	2.49	1.23	0.05	0	0	400	1068	712	6.59	23.75	43.66	0	0	12	133	0	24	2	78.964
[38]	35.8	13.21	1.97	35.68	9.76	0.48	0.57	0.21	0	0	0	2.32	394	1201	647	22.29	43.43	77.1444	10	61.1613	40.7742	59	8	80	1	177.956
[47]	35.77	14.11	0.92	36.52	9.45	0.3	0	1.08	0	0	0	0.32	390	1032	675	22.05	44.1	83.85	12	31.2	28.8	0	0	24	1	137.626
[47]	35.77	14.11	0.92	36.52	9.45	0.3	0	1.08	0	0	0	0.32	390	1032	675	22.05	44.1	83.85	14	26.4	33.6	0	0	24	1	146.818
[47]	35.77	14.11	0.92	36.52	9.45	0.3	0	1.08	0	0	0	0.32	390	1032	675	22.05	44.1	83.85	16	21.6	38.4	0	0	24	1	156.01
[48]	36.74	10.78	0.42	43.34	3.21	0.18	0.17	0.53	0	0	0	0.6	400	894	894	13.24	32.58	56.001	10	34.908	23.272	30	12	30	1	136.372
[48]	36.74	10.78	0.42	43.34	3.21	0.18	0.17	0.53	0	0	0	0.6	400	876	876	17.89	44.05	75.7075	10	25.41	16.94	30	12	60	1	156.222
[48]	36.74	10.78	0.42	43.34	3.21	0.18	0.17	0.53	0	0	0	0.6	400	858	858	18.57	45.72	78.573	10	34.284	22.856	30	12	90	1	188.504
[48]	36.74	10.78	0.42	43.34	3.21	0.18	0.17	0.53	0	0	0	0.6	400	894	894	14.86	36.57	62.8595	10	27.426	18.284	30	12	90	1	211.517
[48]	36.74	10.78	0.42	43.34	3.21	0.18	0.17	0.53	0	0	0	0.6	400	876	876	14.89	36.66	63.0025	10	39.27	26.18	30	12	30	1	149.559
[48]	36.74	10.78	0.42	43.34	3.21	0.18	0.17	0.53	0	0	0	0.6	400	858	858	19.88	48.94	84.117	10	28.236	18.824	30	12	60	1	187.62
[48]	36.74	10.78	0.42	43.34	3.21	0.18	0.17	0.53	0	0	0	0.6	400	894	894	14.86	36.57	62.8595	10	27.426	18.284	30	12	60	1	195.476
[48]	36.74	10.78	0.42	43.34	3.21	0.18	0.17	0.53	0	0	0	0.6	400	876	876	17.16	42.24	72.6	10	28.8	19.2	30	12	90	1	261.183
[48]	36.74	10.78	0.42	43.34	3.21	0.18	0.17	0.53	0	0	0	0.6	400	858	858	16.55	40.73	69.9985	10	43.638	29.092	30	12	30	1	162.75
[48]	36.74	10.78	0.42	43.34	3.21	0.18	0.17	0.53	0	0	0	0.6	400	894	894	15.91	39.15	67.2925	12	19.578	18.072	30	12	90	1	172.305
[48]	36.74	10.78	0.42	43.34	3.21	0.18	0.17	0.53	0	0	0	0.6	400	876	876	16.71	41.14	70.7135	12	26.7436	24.6864	30	12	30	1	148.538
[48]	36.74	10.78	0.42	43.34	3.21	0.18	0.17	0.53	0	0	0	0.6	400	858	858	16.55	40.73	69.9985	12	37.8196	34.9104	30	12	60	1	186.726
[48]	36.74	10.78	0.42	43.34	3.21	0.18	0.17	0.53	0	0	0	0.6	400	894	894	13.24	32.58	56.001	12	30.2536	27.9264	30	12	60	1	186.993
[48]	36.74	10.78	0.42	43.34	3.21	0.18	0.17	0.53	0	0	0	0.6	400	876	876	17.89	44.05	75.7075	12	22.022	20.328	30	12	90	1	223.668
[48]	36.74	10.78	0.42	43.34	3.21	0.18	0.17	0.53	0	0	0	0.6	400	858	858	18.57	45.72	78.573	12	29.7128	27.4272	30	12	30	1	161.966
[48]	36.74	10.78	0.42	43.34	3.21	0.18	0.17	0.53	0	0	0	0.6	400	894	894	14.86	36.57	62.8595	12	23.7692	21.9408	30	12	30	1	144.728
[48]	36.74	10.78	0.42	43.34	3.21	0.18	0.17	0.53	0	0	0	0.6	400	876	876	14.89	36.66	63.0025	12	34.034	31.416	30	12	60	1	220.544
[48]	36.74	10.78	0.42	43.34	3.21	0.18	0.17	0.53	0	0	0	0.6	400	858	858	19.88	48.94	84.117	12	24.4712	22.5888	30	12	90	1	275.038
[48]	36.74	10.78	0.42	43.34	3.21	0.18	0.17	0.53	0	0	0	0.6	400	894	894	14.86	36.57	62.8595	14	20.1124	25.5976	30	12	60	1	164.565
[48]	36.74	10.78	0.42	43.34	3.21	0.18	0.17	0.53	0	0	0	0.6	400	876	876	14.89	36.66	63.0025	14	28.798	36.652	30	12	90	1	204.905
[48]	36.74	10.78	0.42	43.34	3.21	0.18	0.17	0.53	0	0	0	0.6	400	858	858	19.88	48.94	84.117	14	20.7064	26.3536	30	12	30	1	160.331
[48]	36.74	10.78	0.42	43.34	3.21	0.18	0.17	0.53	0	0	0	0.6	400	894	894	15.91	39.15	67.2925	14	16.566	21.084	30	12	30	1	142.781
[48]	36.74	10.78	0.42	43.34	3.21	0.18	0.17	0.53	0	0	0	0.6	400	876	876	16.71	41.14	70.7135	14	22.6292	28.8008	30	12	60	1	198.125
[48]	36.74	10.78	0.42	43.34	3.21	0.18	0.17	0.53	0	0	0	0.6	400	858	858	16.55	40.73	69.9985	14	32.0012	40.7288	30	12	90	1	258.826
[48]	36.74	10.78	0.42	43.34	3.21	0.18	0.17	0.53	0	0	0	0.6	400	894	894	13.24	32.58	56.001	14	25.5992	32.5808	30	12	90	1	276.115
[48]	36.74	10.78	0.42	43.34	3.21	0.18	0.17	0.53	0	0	0	0.6	400	876	876	17.89	44.05	75.7075	14	18.634	23.716	30	12	30	1	156.365
[48]	36.74	10.78	0.42	43.34	3.21	0.18	0.17	0.53	0	0	0	0.6	400	858	858	18.57	45.72	78.573	14	25.1416	31.9984	30	12	60	1	231.678
